# Supplementary material for: ﻿Schiedeawaiahuluensis (Caryophyllaceae), an enigmatic new species from Kaua'i, Hawaiian Islands and the first species discovered by a drone collection system
Source: PhytoKeys. 2024 Oct 9;247:111–21. doi: 10.3897/phytokeys.247.130241 (PMC11484636; doi:10.3897/phytokeys.247.130241)
Supplement: XML Treatment for Schiedea waiahuluensis [file phytokeys.247.130241-treatment1.xml]

<!DOCTYPE tp:taxon-treatment
  PUBLIC "-//TaxonX//DTD Taxonomic Treatment Publishing DTD v0 20100105//EN" "tax-treatment-NSO.dtd">
<tp:taxon-treatment xmlns:tp="http://www.plazi.org/taxpub"><tp:treatment-meta><kwd-group><label>Taxon classification</label><kwd>
              <named-content content-type="kingdom">Plantae</named-content>
            </kwd><kwd>
              <named-content content-type="order">Caryophyllales</named-content>
            </kwd><kwd>
              <named-content content-type="family">Caryophyllaceae</named-content>
            </kwd></kwd-group><mixed-citation publication-type="journal"><person-group><name><surname>Wagner</surname><given-names>Warren L.</given-names></name><name><surname>Weller</surname><given-names>Stephen G.</given-names></name><name><surname>Sakai</surname><given-names>Ann K.</given-names></name><name><surname>Nyberg</surname><given-names>Ben</given-names></name><name><surname>Wood</surname><given-names>Kenneth R.</given-names></name></person-group><article-title>﻿<italic><tp:taxon-name><tp:taxon-name-part taxon-name-part-type="genus" reg="Schiedea">Schiedea</tp:taxon-name-part><tp:taxon-name-part taxon-name-part-type="species" reg="waiahuluensis">waiahuluensis</tp:taxon-name-part></tp:taxon-name></italic> (<tp:taxon-name><tp:taxon-name-part taxon-name-part-type="family">Caryophyllaceae</tp:taxon-name-part></tp:taxon-name>), an enigmatic new species from Kaua'i, Hawaiian Islands and the first species discovered by a drone collection system</article-title><source>PhytoKeys</source><day>09</day><month>10</month><year>2024</year><volume>247</volume><fpage>111</fpage><lpage>121</lpage><pub-id pub-id-type="doi">10.3897/phytokeys.247.130241</pub-id></mixed-citation></tp:treatment-meta><tp:nomenclature><label>﻿</label><tp:taxon-name>
            <object-id xmlns:xlink="http://www.w3.org/1999/xlink" content-type="arpha" xlink:type="simple">6FAD561E-F979-5C33-A3BD-B0BE42709D57</object-id>
            <tp:taxon-name-part taxon-name-part-type="genus" reg="Schiedea">Schiedea</tp:taxon-name-part>
            <tp:taxon-name-part taxon-name-part-type="species" reg="waiahuluensis">waiahuluensis</tp:taxon-name-part>
            <object-id xmlns:xlink="http://www.w3.org/1999/xlink" content-type="ipni" xlink:type="simple">urn:lsid:ipni.org:names:77349836-1</object-id>
          </tp:taxon-name><tp:taxon-authority>W.L.Wagner, Weller, B.Nyberg, &amp; A.K.Sakai</tp:taxon-authority><tp:taxon-status xmlns:xlink="http://www.w3.org/1999/xlink" xlink:type="simple">sp. nov.</tp:taxon-status><xref ref-type="fig" rid="F1">Figs 1</xref><xref ref-type="fig" rid="F2">, 2</xref><xref ref-type="fig" rid="F3">, 3</xref><xref ref-type="fig" rid="F4">, 4</xref><xref ref-type="fig" rid="F5">, 5</xref><xref ref-type="fig" rid="F6">, 6</xref></tp:nomenclature><tp:treatment-sec sec-type="material" id="SECID0EHFAC"><title>Type.</title><p><bold>USA</bold> • <bold>Hawaiian Islands, Kaua'i</bold>: Cultivated at University of California, Irvine from seed collected at Waimea District, north-facing dry cliffs above Waiahulu, 767 m alt., 29 March 2022, <italic>B. Nyberg et al. BN023</italic> (PTBG), 12 April 2024, <italic>S. G. Weller &amp; A. K. Sakai 1172</italic> (holotype: PTBG 1000097349!; isotypes: BISH!, G!, K!, MO!, UC1, US!).</p><fig id="F1" position="float" orientation="portrait"><object-id xmlns:xlink="http://www.w3.org/1999/xlink" content-type="doi" xlink:type="simple">10.3897/phytokeys.247.130241.figure1</object-id><object-id xmlns:xlink="http://www.w3.org/1999/xlink" content-type="arpha" xlink:type="simple">3695C230-750B-5486-B554-DED2B1796D86</object-id><label>Figure 1.</label><caption><p><italic><tp:taxon-name><tp:taxon-name-part taxon-name-part-type="genus" reg="Schiedea">Schiedea</tp:taxon-name-part><tp:taxon-name-part taxon-name-part-type="species" reg="waiahuluensis">waiahuluensis</tp:taxon-name-part></tp:taxon-name></italic><bold>A</bold> habit, stem with leaves and inflorescence <bold>B</bold> branch of inflorescence, showing open flower with 6 sepals <bold>C</bold> hair types from petiole <bold>D</bold> flower, lateral view showing anthers at male stage <bold>E</bold> flower with 6 sepals and showing rarely dissected nectar shafts, face view <bold>F</bold> flower with 5 sepals, single petal, face view <bold>G</bold> flower with 5 sepals, female stage <bold>H</bold> fruit cut open to reveal seeds <bold>I</bold> dry fruit <bold>J</bold> seed. Drawn from living material from cultivated individual at University of California, Irvine (UCI) greenhouse (<bold>A, C, F, G, H, J</bold>), from photographs of cultivated material at UCI (<bold>B, D, I</bold>) and photograph taken by drone (<bold>E</bold>). Illustration by Alice Tangerini.</p></caption><graphic xmlns:xlink="http://www.w3.org/1999/xlink" xlink:href="phytokeys-247-111_article-130241__-g001.jpg" position="float" orientation="portrait" xlink:type="simple" id="oo_1150795.jpg"><uri content-type="original_file" xlink:type="simple">https://binary.pensoft.net/fig/1150795</uri></graphic></fig><fig id="F2" position="float" orientation="portrait"><object-id xmlns:xlink="http://www.w3.org/1999/xlink" content-type="doi" xlink:type="simple">10.3897/phytokeys.247.130241.figure2</object-id><object-id xmlns:xlink="http://www.w3.org/1999/xlink" content-type="arpha" xlink:type="simple">A3AC8A8B-A6E6-5657-BA21-81902A3A4C31</object-id><label>Figure 2.</label><caption><p><italic><tp:taxon-name><tp:taxon-name-part taxon-name-part-type="genus" reg="Schiedea">Schiedea</tp:taxon-name-part><tp:taxon-name-part taxon-name-part-type="species" reg="waiahuluensis">waiahuluensis</tp:taxon-name-part></tp:taxon-name></italic> showing habit with stem, leaves, and inflorescence growing in wild on edge of rock wall. Drawn from photographs taken by drone in wild and of collected stems (20220607_PuuKaPele-3, IMG_5929, IMG_5939). Illustration by Alice Tangerini.</p></caption><graphic xmlns:xlink="http://www.w3.org/1999/xlink" xlink:href="phytokeys-247-111_article-130241__-g002.jpg" position="float" orientation="portrait" xlink:type="simple" id="oo_1150796.jpg"><uri content-type="original_file" xlink:type="simple">https://binary.pensoft.net/fig/1150796</uri></graphic></fig></tp:treatment-sec><tp:treatment-sec sec-type="description" id="SECID0E6HAC"><title>Description.</title><p>Erect to spreading shrub to 40 cm long; stems terete, green, glabrous in young plants, but becoming conspicuously viscid, glandular pubescent throughout as plants age, ascending, sprawling, becoming pendent as they elongate in the wild, much branched, with side branches elongating to length of main axis and flowering at the same time as main axis. <bold><italic>Leaves</italic></bold> opposite, 4.5–7 (–11.9 in cultivation) cm long, 1.5–2.1 (–3.3 in cultivation) cm wide, thin, green, narrowly oblanceolate, mid-rib prominent and 2–5 conspicuous veins branching from the mid-vein near the base of the leaf, glandular pubescent on mature plants, margin entire, slightly thickened, apex acute, base gradually tapering, sessile. <bold><italic>Inflorescence</italic></bold> terminal, erect, with (4–)9–27(–45) flowers, pseudo-axillary or with a main axis 20.5–36.5 cm long; bracts green, densely glandular pubescent, the lowermost 13–29 mm long, 7–13 mm wide, those of the distal branches and flowers 5–12 mm long, 3–8 mm wide; pedicels spreading at anthesis, densely glandular pubescent (3–) 5–30 (–40) mm long at anthesis. <bold><italic>Flowers</italic></bold> hermaphroditic, strongly protandrous. Sepals (4–) 5–6, usually subequal in size, 4.5–11.9 mm in length and 2.5–5 mm in width, occasionally two narrower sepals positioned on opposite sides of the flower, green or whitish-green on adaxial face, occasionally with distinctive whitish margins, concave, ovate, orientated at ca. 90° angle to pedicel, adaxial side glabrous, abaxial side glandular pubescent, margins entire, scarious, apex apiculate. Nectary shaft tubular and notched at apex, rarely dissected in up to 3 parts, flap-like to tubular or partially tubular, 2.0–5.0 mm in length, recurved and appressed at the tip to the opposed sepal, small quantities of pale brown or rarely black nectar produced and, in the greenhouse, released on to subtending sepal as stigmas become receptive. Stamens 8–10(–12), 5.3–10 mm long; anthers ca. 0.9 mm long, yellow, dehiscing after flower opens, but before stigmas become receptive. Styles 5–8(–11), 3.6–10.0 mm in length when receptive, stigmatic papillae on distal half of style. <bold><italic>Ovary</italic></bold> 1.5–3.0 mm in width, 1.0–2.0 mm in height. <bold><italic>Capsules</italic></bold> 2.6– 3.2 mm long, subglobose, apparently tardily dehiscent. <bold><italic>Seeds</italic></bold> 13–82, viable following self-pollinations in greenhouse, black, 0.4–0.6 (–0.7) mm long, orbicular-reniform, compressed, the faces transversely rugose, the margins papillose. Chromosome number unknown.</p><fig id="F3" position="float" orientation="portrait"><object-id xmlns:xlink="http://www.w3.org/1999/xlink" content-type="doi" xlink:type="simple">10.3897/phytokeys.247.130241.figure3</object-id><object-id xmlns:xlink="http://www.w3.org/1999/xlink" content-type="arpha" xlink:type="simple">8608DFEA-F219-5E33-8430-2EAEAA1C9CAD</object-id><label>Figure 3.</label><caption><p><italic><tp:taxon-name><tp:taxon-name-part taxon-name-part-type="genus" reg="Schiedea">Schiedea</tp:taxon-name-part><tp:taxon-name-part taxon-name-part-type="species" reg="waiahuluensis">waiahuluensis</tp:taxon-name-part></tp:taxon-name></italic> habitat <bold>A</bold> Waiahulu branch of Waimea Canyon, drone photo, by Ben Nyberg <bold>B</bold> non-collected individual, drone photo by Ben Nyberg.</p></caption><graphic xmlns:xlink="http://www.w3.org/1999/xlink" xlink:href="phytokeys-247-111_article-130241__-g003.jpg" position="float" orientation="portrait" xlink:type="simple" id="oo_1150797.jpg"><uri content-type="original_file" xlink:type="simple">https://binary.pensoft.net/fig/1150797</uri></graphic></fig></tp:treatment-sec><tp:treatment-sec sec-type="etymology" id="SECID0ETJAC"><title>Etymology.</title><p>Specific epithet refers to the Waiahulu cliff region of Waimea Canyon, Kaua'i, the only known location where the new species is found.</p></tp:treatment-sec><tp:treatment-sec sec-type="material" id="SECID0EYJAC"><title>Specimens examined.</title><p><bold>United States. Hawaiian Islands, Kaua'i</bold>: Waimea District, north-facing dry cliffs above Waiahulu, 767 m alt., 29 Mar 2022, <italic>B. Nyberg et al. BN023</italic> (PTBG) • Ridge below the Waimea Canyon Lookout, Waiahulu region of Waimea Canyon Complex, Pu'u Ka Pele Forest Reserve, 809 m alt., 12 Sep 2023, <italic>Williams et al. AMW818–AMW825</italic> (PTBG), <italic>Wood et al. 19397</italic> (PTBG) • <abbrev xmlns:xlink="http://www.w3.org/1999/xlink" xlink:title="National Tropical Botanical Garden" id="ABBRID0EGKAC" xlink:type="simple">NTBG</abbrev> Horticultural Center, 12 Jul 2024, <italic>K.R. Wood et al. 19557</italic> (PTBG).</p><fig id="F4" position="float" orientation="portrait"><object-id xmlns:xlink="http://www.w3.org/1999/xlink" content-type="doi" xlink:type="simple">10.3897/phytokeys.247.130241.figure4</object-id><object-id xmlns:xlink="http://www.w3.org/1999/xlink" content-type="arpha" xlink:type="simple">9F012E21-484B-5D93-AA55-BA65916322C4</object-id><label>Figure 4.</label><caption><p>Collecting <italic><tp:taxon-name><tp:taxon-name-part taxon-name-part-type="genus" reg="Schiedea">Schiedea</tp:taxon-name-part><tp:taxon-name-part taxon-name-part-type="species" reg="waiahuluensis">waiahuluensis</tp:taxon-name-part></tp:taxon-name></italic> via drone <bold>A</bold> population accessed on rope, with drone in background <italic>William AMW821</italic>, photo by Adam Williams <bold>B</bold> collecting arm hanging from drone, photo by Ben Nyberg <bold>C</bold> drone collecting arm with specimen, <italic>Nyberg BN023</italic> photo by Ben Nyberg.</p></caption><graphic xmlns:xlink="http://www.w3.org/1999/xlink" xlink:href="phytokeys-247-111_article-130241__-g004.jpg" position="float" orientation="portrait" xlink:type="simple" id="oo_1150798.jpg"><uri content-type="original_file" xlink:type="simple">https://binary.pensoft.net/fig/1150798</uri></graphic></fig></tp:treatment-sec><tp:treatment-sec sec-type="distribution" id="SECID0EOLAC"><title>Distribution, habitat and threats.</title><p><italic><tp:taxon-name><tp:taxon-name-part taxon-name-part-type="genus" reg="Schiedea">Schiedea</tp:taxon-name-part><tp:taxon-name-part taxon-name-part-type="species" reg="waiahuluensis">waiahuluensis</tp:taxon-name-part></tp:taxon-name></italic> is endemic to the Hawaiian Islands where it is narrowly restricted to the western side of Kaua'i and occurs in open dry to mesic cliff habitat (1000–1500 mm rain/year) above Waiahulu Stream, which occurs in a small tributary of the greater Waimea Canyon located in the Pu'u Ka Pele Forest Reserve (Fig. <xref ref-type="fig" rid="F5">5</xref>). To date we have now established the distribution of <italic><tp:taxon-name><tp:taxon-name-part taxon-name-part-type="genus" reg="Schiedea">S.</tp:taxon-name-part><tp:taxon-name-part taxon-name-part-type="species" reg="waiahuluensis">waiahuluensis</tp:taxon-name-part></tp:taxon-name></italic> to extend ca. 5 km north to south along the basalt cliffs above Waiahulu Stream, with an estimated population of ca. 345 individuals ranging between 530–950 m elev. The majority of the plants are growing on vertical bare rock in minute cracks with small pockets of soil. Occasional observations include plants growing on rock shelves or under overhanging cliffs.</p><fig id="F5" position="float" orientation="portrait"><object-id xmlns:xlink="http://www.w3.org/1999/xlink" content-type="doi" xlink:type="simple">10.3897/phytokeys.247.130241.figure5</object-id><object-id xmlns:xlink="http://www.w3.org/1999/xlink" content-type="arpha" xlink:type="simple">1DB10C9D-867B-54AF-B0F9-239B0A81D2D4</object-id><label>Figure 5.</label><caption><p>Map of Kaua'i, Hawaiian Islands, with rectangle indicating general distribution of <italic><tp:taxon-name><tp:taxon-name-part taxon-name-part-type="genus" reg="Schiedea">Schiedea</tp:taxon-name-part><tp:taxon-name-part taxon-name-part-type="species" reg="waiahuluensis">waiahuluensis</tp:taxon-name-part></tp:taxon-name></italic>.</p></caption><graphic xmlns:xlink="http://www.w3.org/1999/xlink" xlink:href="phytokeys-247-111_article-130241__-g005.jpg" position="float" orientation="portrait" xlink:type="simple" id="oo_1150799.jpg"><uri content-type="original_file" xlink:type="simple">https://binary.pensoft.net/fig/1150799</uri></graphic></fig><p>Although the native vegetation in Waimea Canyon has been seriously degraded by goats (<italic><tp:taxon-name><tp:taxon-name-part taxon-name-part-type="genus" reg="Capra">Capra</tp:taxon-name-part><tp:taxon-name-part taxon-name-part-type="species" reg="hircus">hircus</tp:taxon-name-part></tp:taxon-name></italic> L.) since their introduction in the late 1790s, there are still rich patches of endemic plant species found in the more inaccessible sections of the forest reserve, especially the vertical dry cliffs. Relictual native shrubs and trees associated in the region where <italic><tp:taxon-name><tp:taxon-name-part taxon-name-part-type="genus" reg="Schiedea">S.</tp:taxon-name-part><tp:taxon-name-part taxon-name-part-type="species" reg="waiahuluensis">waiahuluensis</tp:taxon-name-part></tp:taxon-name></italic> occurs include <italic><tp:taxon-name><tp:taxon-name-part taxon-name-part-type="genus" reg="Nototrichium">Nototrichium</tp:taxon-name-part><tp:taxon-name-part taxon-name-part-type="species" reg="sandwicense">sandwicense</tp:taxon-name-part></tp:taxon-name></italic> (A.Gray) Hillebr. (<tp:taxon-name><tp:taxon-name-part taxon-name-part-type="family">Amaranthaceae</tp:taxon-name-part></tp:taxon-name>); <italic><tp:taxon-name><tp:taxon-name-part taxon-name-part-type="genus" reg="Peucedanum">Peucedanum</tp:taxon-name-part><tp:taxon-name-part taxon-name-part-type="species" reg="sandwicense">sandwicense</tp:taxon-name-part></tp:taxon-name></italic> Hillebr. (<tp:taxon-name><tp:taxon-name-part taxon-name-part-type="family">Apiaceae</tp:taxon-name-part></tp:taxon-name>); <italic><tp:taxon-name><tp:taxon-name-part taxon-name-part-type="genus" reg="Artemisia">Artemisia</tp:taxon-name-part><tp:taxon-name-part taxon-name-part-type="species" reg="australis">australis</tp:taxon-name-part></tp:taxon-name></italic> Less., <tp:taxon-name><tp:taxon-name-part taxon-name-part-type="genus" reg="Bidens">Bidens</tp:taxon-name-part><tp:taxon-name-part taxon-name-part-type="species" reg="sandvicensis">sandvicensis</tp:taxon-name-part><tp:taxon-name-part taxon-name-part-type="authority">Less.</tp:taxon-name-part><tp:taxon-name-part taxon-name-part-type="infraspecific-rank">ssp.</tp:taxon-name-part><tp:taxon-name-part taxon-name-part-type="subspecies" reg="confusa">confusa</tp:taxon-name-part></tp:taxon-name> Nagata &amp; Ganders, <italic><tp:taxon-name><tp:taxon-name-part taxon-name-part-type="genus" reg="Wollastonia">Wollastonia</tp:taxon-name-part><tp:taxon-name-part taxon-name-part-type="species" reg="fauriei">fauriei</tp:taxon-name-part></tp:taxon-name></italic> (H.Lév.) Orchard, <italic><tp:taxon-name><tp:taxon-name-part taxon-name-part-type="genus" reg="Wilkesia">Wilkesia</tp:taxon-name-part><tp:taxon-name-part taxon-name-part-type="species" reg="gymnoxiphium">gymnoxiphium</tp:taxon-name-part></tp:taxon-name></italic> A.Gray (<tp:taxon-name><tp:taxon-name-part taxon-name-part-type="family">Asteraceae</tp:taxon-name-part></tp:taxon-name>); <italic><tp:taxon-name><tp:taxon-name-part taxon-name-part-type="genus" reg="Lobelia">Lobelia</tp:taxon-name-part><tp:taxon-name-part taxon-name-part-type="species" reg="niihauensis">niihauensis</tp:taxon-name-part></tp:taxon-name></italic> H.St.John (<tp:taxon-name><tp:taxon-name-part taxon-name-part-type="family">Campanulaceae</tp:taxon-name-part></tp:taxon-name>); <tp:taxon-name><tp:taxon-name-part taxon-name-part-type="genus" reg="Euphorbia">Euphorbia</tp:taxon-name-part><tp:taxon-name-part taxon-name-part-type="species" reg="celastroides">celastroides</tp:taxon-name-part><tp:taxon-name-part taxon-name-part-type="authority">Boiss.</tp:taxon-name-part><tp:taxon-name-part taxon-name-part-type="infraspecific-rank">var.</tp:taxon-name-part><tp:taxon-name-part taxon-name-part-type="variety" reg="hanapepensis">hanapepensis</tp:taxon-name-part></tp:taxon-name> Sherff (<tp:taxon-name><tp:taxon-name-part taxon-name-part-type="family">Euphorbiaceae</tp:taxon-name-part></tp:taxon-name>); <italic><tp:taxon-name><tp:taxon-name-part taxon-name-part-type="genus" reg="Argemone">Argemone</tp:taxon-name-part><tp:taxon-name-part taxon-name-part-type="species" reg="glauca">glauca</tp:taxon-name-part></tp:taxon-name></italic> (Nutt. ex Prain) Pope (<tp:taxon-name><tp:taxon-name-part taxon-name-part-type="family">Papaveraceae</tp:taxon-name-part></tp:taxon-name>); <italic><tp:taxon-name><tp:taxon-name-part taxon-name-part-type="genus" reg="Dodonaea">Dodonaea</tp:taxon-name-part><tp:taxon-name-part taxon-name-part-type="species" reg="viscosa">viscosa</tp:taxon-name-part></tp:taxon-name></italic> Jacq. (<tp:taxon-name><tp:taxon-name-part taxon-name-part-type="family">Sapindaceae</tp:taxon-name-part></tp:taxon-name>); and <italic><tp:taxon-name><tp:taxon-name-part taxon-name-part-type="genus" reg="Neraudia">Neraudia</tp:taxon-name-part><tp:taxon-name-part taxon-name-part-type="species" reg="melastomifolia">melastomifolia</tp:taxon-name-part></tp:taxon-name></italic> Gaudich. (<tp:taxon-name><tp:taxon-name-part taxon-name-part-type="family">Urticaceae</tp:taxon-name-part></tp:taxon-name>). Two native grasses commonly found in this habitat include <italic><tp:taxon-name><tp:taxon-name-part taxon-name-part-type="genus" reg="Eragrostis">Eragrostis</tp:taxon-name-part><tp:taxon-name-part taxon-name-part-type="species" reg="variabilis">variabilis</tp:taxon-name-part></tp:taxon-name></italic> (Gaudich.) Steud. and <italic><tp:taxon-name><tp:taxon-name-part taxon-name-part-type="genus" reg="Panicum">Panicum</tp:taxon-name-part><tp:taxon-name-part taxon-name-part-type="species" reg="lineale">lineale</tp:taxon-name-part></tp:taxon-name></italic> H.St.John (<tp:taxon-name><tp:taxon-name-part taxon-name-part-type="family">Poaceae</tp:taxon-name-part></tp:taxon-name>), along with the fern <italic><tp:taxon-name><tp:taxon-name-part taxon-name-part-type="genus" reg="Doryopteris">Doryopteris</tp:taxon-name-part><tp:taxon-name-part taxon-name-part-type="species" reg="decora">decora</tp:taxon-name-part></tp:taxon-name></italic> Brack. (<tp:taxon-name><tp:taxon-name-part taxon-name-part-type="family">Pteridaceae</tp:taxon-name-part></tp:taxon-name>). <italic><tp:taxon-name><tp:taxon-name-part taxon-name-part-type="genus" reg="Isodendrion">Isodendrion</tp:taxon-name-part><tp:taxon-name-part taxon-name-part-type="species" reg="pyrifolium">pyrifolium</tp:taxon-name-part></tp:taxon-name></italic> A.Gray (<tp:taxon-name><tp:taxon-name-part taxon-name-part-type="family">Violaceae</tp:taxon-name-part></tp:taxon-name>), a small federally endangered shrub previously unrecorded from Kaua'i, was also discovered growing with <italic><tp:taxon-name><tp:taxon-name-part taxon-name-part-type="genus" reg="Schiedea">S.</tp:taxon-name-part><tp:taxon-name-part taxon-name-part-type="species" reg="waiahuluensis">waiahuluensis</tp:taxon-name-part></tp:taxon-name></italic> (<xref ref-type="bibr" rid="B3">Nyberg et al. 2023</xref>) along with <italic><tp:taxon-name><tp:taxon-name-part taxon-name-part-type="genus" reg="Schiedea">S.</tp:taxon-name-part><tp:taxon-name-part taxon-name-part-type="species" reg="apokremnos">apokremnos</tp:taxon-name-part></tp:taxon-name></italic> H.St.John and <italic><tp:taxon-name><tp:taxon-name-part taxon-name-part-type="genus" reg="Schiedea">S.</tp:taxon-name-part><tp:taxon-name-part taxon-name-part-type="species" reg="spergulina">spergulina</tp:taxon-name-part></tp:taxon-name></italic> A.Gray (<tp:taxon-name><tp:taxon-name-part taxon-name-part-type="family">Caryophyllaceae</tp:taxon-name-part></tp:taxon-name>).</p><fig id="F6" position="float" orientation="portrait"><object-id xmlns:xlink="http://www.w3.org/1999/xlink" content-type="doi" xlink:type="simple">10.3897/phytokeys.247.130241.figure6</object-id><object-id xmlns:xlink="http://www.w3.org/1999/xlink" content-type="arpha" xlink:type="simple">CBC0C2D6-0F75-55E0-99F1-42B3AABA037E</object-id><label>Figure 6.</label><caption><p><italic><tp:taxon-name><tp:taxon-name-part taxon-name-part-type="genus" reg="Schiedea">Schiedea</tp:taxon-name-part><tp:taxon-name-part taxon-name-part-type="species" reg="waiahuluensis">waiahuluensis</tp:taxon-name-part></tp:taxon-name></italic><bold>A</bold> drone collected specimen <italic>Nyberg BN 023</italic> with endemic Mirid on upper right bud <bold>B</bold> habit of plant in native habitat <italic>Williams AMW820</italic>, photo by Ben Nyberg <bold>C</bold> seed <italic>William AMW 821</italic>, photo by <ext-link xmlns:xlink="http://www.w3.org/1999/xlink" xlink:type="simple" ext-link-type="uri" xlink:href="http://seedsofhawaii.org">seedsofhawaii.org</ext-link><bold>D</bold> flower of drone collected specimen, <italic>Nyberg BN 023</italic>, photo by KR Wood.</p></caption><graphic xmlns:xlink="http://www.w3.org/1999/xlink" xlink:href="phytokeys-247-111_article-130241__-g006.jpg" position="float" orientation="portrait" xlink:type="simple" id="oo_1150800.jpg"><uri content-type="original_file" xlink:type="simple">https://binary.pensoft.net/fig/1150800</uri></graphic></fig><p>Although at least a portion of the sheer vertical cliff habitat of <italic><tp:taxon-name><tp:taxon-name-part taxon-name-part-type="genus" reg="Schiedea">Schiedea</tp:taxon-name-part><tp:taxon-name-part taxon-name-part-type="species" reg="waiahuluensis">waiahuluensis</tp:taxon-name-part></tp:taxon-name></italic> has apparently escaped degradation by feral goats, the former distribution of this species may have been more extensive prior to the introduction of goats. In addition to their immediate negative effects on native plant species, goats in this region aid in the dispersal of invasive non-native plant species, most notably <italic><tp:taxon-name><tp:taxon-name-part taxon-name-part-type="genus" reg="Pluchea">Pluchea</tp:taxon-name-part><tp:taxon-name-part taxon-name-part-type="species" reg="carolinensis">carolinensis</tp:taxon-name-part></tp:taxon-name></italic> (Jacq.) G.Don (<tp:taxon-name><tp:taxon-name-part taxon-name-part-type="family">Asteraceae</tp:taxon-name-part></tp:taxon-name>); <italic><tp:taxon-name><tp:taxon-name-part taxon-name-part-type="genus" reg="Hyptis">Hyptis</tp:taxon-name-part><tp:taxon-name-part taxon-name-part-type="species" reg="pectinata">pectinata</tp:taxon-name-part></tp:taxon-name></italic> (L.) Poit. (<tp:taxon-name><tp:taxon-name-part taxon-name-part-type="family">Lamiaceae</tp:taxon-name-part></tp:taxon-name>); <italic><tp:taxon-name><tp:taxon-name-part taxon-name-part-type="genus" reg="Festuca">Festuca</tp:taxon-name-part><tp:taxon-name-part taxon-name-part-type="species" reg="bromoides">bromoides</tp:taxon-name-part></tp:taxon-name></italic> L. (<tp:taxon-name><tp:taxon-name-part taxon-name-part-type="family">Poaceae</tp:taxon-name-part></tp:taxon-name>), <italic><tp:taxon-name><tp:taxon-name-part taxon-name-part-type="genus" reg="Pentapogon">Pentapogon</tp:taxon-name-part><tp:taxon-name-part taxon-name-part-type="species" reg="micranthus">micranthus</tp:taxon-name-part></tp:taxon-name></italic> (Cav.) P.M.Peterson, Romasch. &amp; Soreng (<tp:taxon-name><tp:taxon-name-part taxon-name-part-type="family">Poaceae</tp:taxon-name-part></tp:taxon-name>); <italic><tp:taxon-name><tp:taxon-name-part taxon-name-part-type="genus" reg="Grevillea">Grevillea</tp:taxon-name-part><tp:taxon-name-part taxon-name-part-type="species" reg="robusta">robusta</tp:taxon-name-part></tp:taxon-name></italic> A.Cunn. ex R.Br. (<tp:taxon-name><tp:taxon-name-part taxon-name-part-type="family">Proteaceae</tp:taxon-name-part></tp:taxon-name>); and <italic><tp:taxon-name><tp:taxon-name-part taxon-name-part-type="genus" reg="Lantana">Lantana</tp:taxon-name-part><tp:taxon-name-part taxon-name-part-type="species" reg="camara">camara</tp:taxon-name-part></tp:taxon-name></italic> L. (<tp:taxon-name><tp:taxon-name-part taxon-name-part-type="family">Verbenaceae</tp:taxon-name-part></tp:taxon-name>).</p></tp:treatment-sec><tp:treatment-sec sec-type="Preliminary conservation assessment" id="SECID0ERLAE"><title>Preliminary conservation assessment.</title><p>Critically Endangered - B1ab(i,ii,iii,v)</p><p><italic><tp:taxon-name><tp:taxon-name-part taxon-name-part-type="genus" reg="Schiedea">Schiedea</tp:taxon-name-part><tp:taxon-name-part taxon-name-part-type="species" reg="waiahuluensis">waiahuluensis</tp:taxon-name-part></tp:taxon-name></italic> was assessed for endangerment using the IUCN criteria. Its limited geographic range in Extent of Occurrence (EOO, 2.5 km<sup>2</sup>) along with its single location and inferred decline of habitat quality led to its classification as Critically Endangered (<abbrev xmlns:xlink="http://www.w3.org/1999/xlink" xlink:title="Critically Endangered" id="ABBRID0EFMAE" xlink:type="simple">CR</abbrev>). Further surveys of adjacent cliff habitats are necessary to better understand the distribution and abundance of <italic><tp:taxon-name><tp:taxon-name-part taxon-name-part-type="genus" reg="Schiedea">S.</tp:taxon-name-part><tp:taxon-name-part taxon-name-part-type="species" reg="waiahuluensis">waiahuluensis</tp:taxon-name-part></tp:taxon-name></italic>. Establishment and replication of ex-situ collections is underway; additional collections from unrepresented sub-populations would add to better understanding of the genetic diversity of this species.</p></tp:treatment-sec><ref-list><ref id="B3"><mixed-citation xmlns:xlink="http://www.w3.org/1999/xlink" xlink:type="simple"><person-group><name name-style="western"><surname>Nyberg</surname><given-names>B</given-names></name><name name-style="western"><surname>Wood</surname><given-names>KR</given-names></name><name name-style="western"><surname>Deans</surname><given-names>SM</given-names></name><name name-style="western"><surname>Heintzman</surname><given-names>S</given-names></name><name name-style="western"><surname>Williams</surname><given-names>A</given-names></name></person-group> (<year>2023</year>) Recent notable plant records and rediscoveries from Kaua' i, Hawaiian Islands. Bishop Museum Occasional Papers148, 163–168.</mixed-citation></ref></ref-list></tp:taxon-treatment>
